# Supplementary material for: Data in support of a central role of plasminogen activator inhibitor-2 polymorphism in recurrent cardiovascular disease risk in the setting of high HDL cholesterol and C-reactive protein using Bayesian network modeling
Source: Data Brief. 2016 May 21;8:98–104. doi: 10.1016/j.dib.2016.05.026 (PMC4887557; doi:10.1016/j.dib.2016.05.026)
Supplement: Supplementary file 2 — Supplementary material [file mmc2.zip]

Archive with 1 entries (1 files):
- Supplementary Table 1.txt
